# Supplementary material for: Cell-Impermeable Inhibitors Confirm That Intracellular Human Transglutaminase 2 Is Responsible for the Transglutaminase-Associated Cancer Phenotype
Source: Int J Mol Sci. 2023 Aug 8;24(16):12546. doi: 10.3390/ijms241612546 (PMC10454375; doi:10.3390/ijms241612546)
Supplement: Supplementary file 1 [file ijms-24-12546-s001.zip]

Archive with 1 entries (1 files):
- ijms-2482970-supplementary.pdf
